# Supplementary material for: Sequence-Based Prediction for Protein Solvent Accessibility
Source: Int J Mol Sci. 2025 Jun 11;26(12):5604. doi: 10.3390/ijms26125604 (PMC12193430; doi:10.3390/ijms26125604)
Supplement: Supplementary file 1 [file ijms-26-05604-s001.zip]

Archive with 1 entries (1 files):
- ijms-3630600-supplementary.pdf
